# Supplementary material for: Co-occurrence of 3 different resistance plasmids in a multi-drug resistant Cronobacter sakazakii isolate causing neonatal infections
Source: Virulence. 2017 Aug 16;9(1):110–20. doi: 10.1080/21505594.2017.1356537 (PMC5955447; doi:10.1080/21505594.2017.1356537)
Supplement: KVIR_S_1356537.zip [file kvir-09-01-1356537-s001.zip]

Archive with 7 entries (7 files):
- KVIR_S_1356537.docx
- 2017VIRULENCE0073R1-s02.pdf
- 2017VIRULENCE0073R1-s03.pdf
- 2017VIRULENCE0073R1-s04.pdf
- 2017VIRULENCE0073R1-s05.pdf
- 2017VIRULENCE0073R1-s06.pdf
- 2017VIRULENCE0073R1-s07.pdf
